# Supplementary material for: Mid-Term Oncological Outcomes of Vaginal Natural Orifice Transluminal Endoscopic Surgery Compared with Total Laparoscopic Hysterectomy for Early-Stage Endometrial Cancer: A Single-Center Retrospective Study
Source: J Clin Med. 2026 Apr 28;15(9):3350. doi: 10.3390/jcm15093350 (PMC13164299; doi:10.3390/jcm15093350)
Supplement: Supplementary file 1 [file jcm-15-03350-s001.zip]

Archive with 1 entries (1 files):
- jcm-4247690-supplementary.pdf
